# Supplementary material for: Assessment of aortic valve in regard to its anatomical variants morphology in 2053 patients using 64-slice CT retrospective coronary angiography
Source: BMC Cardiovasc Disord. 2016 May 10;16:89. doi: 10.1186/s12872-016-0261-z (PMC4862224; doi:10.1186/s12872-016-0261-z)
Supplement: Additional file 1: — Matedial data. (XLS 22 kb) [file 12872_2016_261_MOESM1_ESM.xls]

## Sheet: Sheet1
	Orifice_TAV_[mm2]	Annulus_TAV_[mm2]	Ao_Asc_TAV_[mm]	Index_TAV	Orifice_Annulus_TAV		1_BAV0_2_BAV1	Orifice_All_BAV_[mm2]	Annulus_All_BAV_[mm2]	Ao_Asc_All_BAV_[mm]	Index_All_BAV	Orifice_Annulus_BAV			Orifice_BAV0_[mm2]	Annulus_BAV0_[mm2]	Ao_Asc_BAV0_[mm]	Index_BAV0	Orifice_Annulus_BAV0			Orifice_BAV1_[mm2]	Annulus_BAV1_[mm2]	Ao_Asc_BAV1_[mm]	Index_BAV1	Orifice_Annulus_BAV1		Orifice_UAV_[mm2]	Annulus_UAV_[mm2]	Ao_Asc_UAV_[mm]	Index_UAV	Orifice_Annulus_UAV		Orifice_QAV	Annulus_QAV	Ao_Asc_QAV	Index_QAV	Orifice_Annulus_QAV
	423	538	27	0.21	0.79		1	165	780	38	0.79	0.21			165	780	38	0.79	0.21			233	705	41	0.67	0.33		262	835	54	0.69	0.31		562	756	39	0.26	0.74
	387	413	31	0.06	0.94		1	232	848	46	0.73	0.27			232	848	46	0.73	0.27			443	1023	37	0.57	0.43
	348	625	28	0.44	0.56		1	675	800	24	0.16	0.84			675	800	24	0.16	0.84			195	707	39	0.72	0.28
	415	543	32	0.24	0.76		1	169	380	41	0.56	0.44			169	380	41	0.56	0.44			260	660	39	0.61	0.39
	318	525	32	0.39	0.61		1	765	844	27	0.09	0.91			765	844	27	0.09	0.91			219	516	50	0.58	0.42
	367	553	31	0.34	0.66		2	233	705	41	0.67	0.33										302	475	36	0.36	0.64
	300	457	30	0.34	0.66		2	443	1023	37	0.57	0.43										312	710	39	0.56	0.44
	426	601	32	0.29	0.71		2	195	707	39	0.72	0.28										774	1223	27	0.37	0.63
	275	431	32	0.36	0.64		2	260	660	39	0.61	0.39										214	404	41	0.47	0.53
	334	582	30	0.43	0.57		2	219	516	50	0.58	0.42										176	663	48	0.73	0.27
	298	531	30	0.44	0.56		2	302	475	36	0.36	0.64										359	684	43	0.48	0.52
	292	476	30	0.39	0.61		2	312	710	39	0.56	0.44										367	926	49	0.6	0.4
	327	476	32	0.31	0.69		2	774	1223	27	0.37	0.63										199	477	36	0.58	0.42
	239	422	30	0.43	0.57		2	214	404	41	0.47	0.53										559	571	50	0.02	0.98
	471	694	34	0.32	0.68		2	176	663	48	0.73	0.27
	374	693	38	0.46	0.54		2	359	684	43	0.48	0.52
	493	701	33	0.3	0.7		2	367	926	49	0.6	0.4
	331	512	31	0.35	0.65		2	199	477	36	0.58	0.42
	404	469	29	0.14	0.86		2	559	571	50	0.02	0.98
	483	713	37	0.32	0.68
	284	445	29	0.36	0.64
	473	630	28	0.25	0.75
	290	640	28	0.55	0.45
	239	451	27	0.47	0.53
